# Supplementary material for: Revealing the Impact of Micro-SiO2 Filer Content on the Anti-Corrosion Performance of Water-Borne Epoxy Resin
Source: Polymers (Basel). 2023 Aug 2;15(15):3273. doi: 10.3390/polym15153273 (PMC10422263; doi:10.3390/polym15153273)
Supplement: Supplementary file 1 [file polymers-15-03273-s001.zip]

Archive with 1 entries (1 files):
- polymers-2513392-SI.pdf
